# Supplementary material for: Soil function, properties and plant diversity–biomass patterns differ between grazed and non-grazed steppe ecosystems
Source: Front Plant Sci. 2025 Jul 8;16:1597590. doi: 10.3389/fpls.2025.1597590 (PMC12280993; doi:10.3389/fpls.2025.1597590)
Supplement: Supplementary file 1 [file Table1.xlsx]

## Sheet: Sheet1
Replications	Plot	Treatment	Shannon-weiner index	Pielou evenness index	Simpson index	Margalef richness index	Aboveground biomass(kg/m2)	Underground biomass(kg/m2)	Total biomass(kg/m2)	MBC(mg/kg)	MBN(mg/kg)	F:B	Root shoot ratio	Replications	Plot	Treatment	Life form	Shannon-weiner index	Pielou evenness index	Simpson index	Margalef richness index	Aboveground biomass(kg/m2)	Height(cm)	Replications	Plot	Treatment	Soil layer（cm）	Bulk density(g/cm3)	Temperature(℃)	pH	SOC(mg/g)	TN(mg/g)	TP(mg/kg)
1	XL	Fence	1.4928	0.682001	0.724275	2.1713	0.31052	1.73317	2.04369	3.06914	0.607313	0.1005	5.5815	1	XL	Fence	AB	1.1304	0.702356	0.633195	0.843005	7.524	29.335	1	XL	Fence	0-5	1.23225	24.2	7.496	24.4714	2.163	0.2966
2	XL	Fence	1.69039	0.812904	0.789802	1.69609	0.2595	2.80546	3.06496	3.8638	1.0719	0.0942	10.811	2	EW	Fence	AB	0.286836	0.413817	0.152778	0.40243	1.254	38.775	1	XL	Fence	5-10	1.2753	23.6	7.638	18.5025	1.814	0.3086
3	XL	Fence	1.68872	0.768571	0.760757	1.67991	0.28597	1.82498	2.11095	4.15368	0.302147	0.0881	6.38171	3	CB	Fence	AB	0	0	0	0	0.6	51.567	1	XL	Fence	10-20	1.32545	24.1	7.998	14.0565	1.372	0.2595
4	XL	Fence	1.84407	0.839272	0.799789	1.47587	0.276	1.88301	2.15901	3.81755	0.810603	0.0599	6.8225	1	XL	Fence	PG	1.60394	0.82426	0.764123	1.00438	97.882	36.49	2	XL	Fence	0-5	1.21435	24.2	7.096	29.1571	2.606	0.4077
5	XL	Fence	1.7695	0.850951	0.785354	1.4336	0.28088	2.28923	2.57011	4.32972	1.06442	0.0833	8.15022	2	EW	Fence	PG	1.60767	0.826178	0.748651	1.00742	66.544	20.9963	2	XL	Fence	5-10	1.3444	23.8	7.494	21.3606	2.123	0.3598
1	EW	Fence	0.759715	0.250013	0.128965	1.49569	0.24199	2.29963	2.54162	55.7342	9.19106	0.0544	6.45023	3	CB	Fence	PG	0.276969	0.172091	0.120518	0.503606	242.01	34.2734	2	XL	Fence	10-20	1.3509	24.1	7.358	13.5468	1.37	0.2466
2	EW	Fence	0.724419	0.28243	0.301841	1.85184	0.28441	2.66341	2.94782	9.02405	3.60332	0.0306	3.10625	1	XL	Fence	FO	0.2042	0.18587	0.0828571	0.354938	30.49	32.96	3	XL	Fence	0-5	1.21605	24.6	7.208	23.6972	2.169	0.3555
3	EW	Fence	0.998421	0.360104	0.420603	2.32484	0.25624	3.0757	3.33194	8.52613	2.93514	0.0312	3.1168	2	EW	Fence	FO	2.74769	0.755361	0.88928	5.49987	80.08	20.9558	3	XL	Fence	5-10	1.3254	24	7.19	16.8158	1.742	0.3333
4	EW	Fence	0.641768	0.278716	0.27658	1.42881	0.23736	2.19482	2.43218	10.2266	3.605	0.0284	5.32359	3	CB	Fence	FO	1.40892	0.455808	0.505464	3.55119	16.09	24.5331	3	XL	Fence	10-20	1.4032	24.4	7.462	14.0298	1.285	0.2451
5	EW	Fence	1.01961	0.397517	0.461793	1.88641	0.3129	2.64089	2.95379	18.8263	6.95889	0.0361	3.63203	1	EW	Fence	SHS	0	0	0	0	0.218	23.6	4	XL	Fence	0-5		24.2	7.476	24.7203	2.205	0.3223
1	CB	Fence	2.83055	0.858825	0.922187	4.58843	0.41708	2.69026	3.10734	41.815	3.37348	0.0327	9.50299	2	CB	Fence	SHS	0	0	0	0	2.262	41.2	4	XL	Fence	5-10		24.1	7.558	21.1958	1.755	0.282
2	CB	Fence	2.79378	0.838417	0.914536	4.9571	0.52227	1.6223	2.14457	47.7648	3.82788	0.0366	9.36469	1	XL	Graze	AB	1.04962	0.585805	0.583856	0.949152	3.152	9.79883	4	XL	Fence	10-20		24.3	7.484	14.4395	1.355	0.2524
3	CB	Fence	2.56019	0.816519	0.899491	4.11684	0.45853	1.42915	1.88768	47.3787	2.97734	0.0444	12.0032	2	EW	Graze	AB	1.0889	0.785475	0.58	1.30288	1.448	10.7082	5	XL	Fence	0-5		24.3	7.374	25.4068	2.687	0.2626
4	CB	Fence	2.5809	0.783078	0.85763	4.82868	0.40789	2.17144	2.57933	62.2548	4.76112	0.0404	9.24682	3	CB	Graze	AB	0.173231	0.12496	0.0632472	0.533085	4.504	4.48925	5	XL	Fence	5-10		24.1	7.278	17.3645	1.889	0.3321
5	CB	Fence	2.53084	0.759508	0.866942	5.00591	0.49126	1.78427	2.27553	27.8774	3.09462	0.0354	8.44005	1	XL	Graze	PG	1.20567	0.672896	0.0531382	0.718257	74.064	16.8995	5	XL	Fence	10-20		24	7.32	10.6006	1.274	0.2534
1	XL	Graze	1.50474	0.773285	0.718149	1.12411	0.09125	2.77774	2.86899	12.4366	0.918984	0.0406	30.441	2	EW	Graze	PG	1.21394	0.677514	0.578982	0.750975	72.15	21.5928	1	EW	Fence	0-5	1.1578	22.6	7.508	26.9581	2.344	0.2481
2	XL	Graze	1.57543	0.657003	0.714119	1.79587	0.12732	1.55647	1.68379	17.5376	0.607438	0.0407	12.2249	3	CB	Graze	PG	1.03387	0.745776	0.610498	0.457344	7.142	7.4975	1	EW	Fence	5-10	1.1799	23	7.3	17.1292	1.793	0.237
3	XL	Graze	1.57361	0.683411	0.682261	1.45631	0.13681	2.21128	2.34809	15.9545	0.571921	0.0339	16.1632	1	XL	Graze	FO	0.667307	0.607409	0.442009	0.365199	2.23	12.0057	1	EW	Fence	10-20	1.2471	23	8.21	13.3993	1.161	0.2081
4	XL	Graze	1.6506	0.847136	0.730633	1.52902	0.08093	1.74529	1.82622	26.915	0.659118	0.0521	21.5655	2	EW	Graze	FO	2.59461	0.735775	0.865752	5.29154	30.874	9.46224	2	EW	Fence	0-5	1.1886	20.7	6.836	28.243	2.482	0.2713
5	XL	Graze	1.49701	0.666534	0.676441	1.16171	0.11391	1.74529	1.8592	13.2835	0.950425	0.03	15.3217	3	CB	Graze	FO	1.07374	0.364668	0.459291	2.43143	29.12	5.42047	2	EW	Fence	5-10	1.0994	20.7	7.106	20.6444	1.84	0.2538
1	EW	Graze	2.604	0.919099	0.707624	2.58986	0.15618	4.03453	4.19071	34.9974	6.57316	0.0328	24.7421	1	EW	Graze	SHS	0.450561	0.650022	0.277778	0.558111	0.776	10.3335	2	EW	Fence	10-20	1.2401	20.6	8.348	12.7086	1.264	0.2032
2	EW	Graze	1.79616	0.621428	0.736638	2.70123	0.12496	2.70412	2.82908	32.1809	8.06354	0.0589	23.2425	2	CB	Graze	SHS	0	0	0	0	1.558	5.183	3	EW	Fence	0-5	1.1934	22.6	7.148	28.273	2.487	0.3011
3	EW	Graze	1.52374	0.661753	0.736815	1.4496	0.17689	2.14632	2.32321	29.7092	6.14364	0.045	16.7341											3	EW	Fence	5-10	1.3972	22.6	7.808	20.1104	2.083	0.2442
4	EW	Graze	2.12964	0.888127	0.765655	1.6133	0.15289	2.94404	3.09693	28.9906	5.18027	0.0639	19.7281											3	EW	Fence	10-20	1.7479	22	8.49	12.0284	1.398	0.2353
5	EW	Graze	1.37016	0.534184	0.795217	1.83296	0.15932	2.2364	2.39572	22.9501	6.11822	0.0865	14.3372											4	EW	Fence	0-5		22.8	7.664	27.4012	2.621	0.2844
1	CB	Graze	2.68915	0.798609	0.897934	5.19131	0.04901	1.21261	1.26162	28.9734	1.9581	0.0321	25.8325											4	EW	Fence	5-10		23	7.77	16.2416	2.141	0.2703
2	CB	Graze	2.40772	0.71503	0.852339	4.99156	0.04416	1.02639	1.07055	20.8753	1.34223	0.0394	21.6399											4	EW	Fence	10-20		23.1	8.198	15.2733	1.495	0.2468
3	CB	Graze	1.91119	0.627747	0.667226	3.52956	0.04648	0.7778	0.82428	27.825	1.65249	0.0314	12.1336											5	EW	Fence	0-5		20.7	7.106	30.7622	2.847	0.1108
4	CB	Graze	1.75047	0.574957	0.670392	3.66615	0.05229	1.03158	1.08387	31.9251	1.60844	0.0359	19.256											5	EW	Fence	5-10		20.7	7.306	22.9586	2.008	0.1699
5	CB	Graze	2.11352	0.656601	0.772842	4.23289	0.06295	0.90253	0.96548	34.8934	1.85774	0.0299	14.0372											5	EW	Fence	10-20		20.5	8.08	16.801	1.488	0.1477
																								1	CB	Fence	0-5	1.1564	22.1	7.168	38.4832	3.58	0.4987
																								1	CB	Fence	5-10	1.2667	22	7.09	28.5722	2.754	0.4532
																								1	CB	Fence	10-20	1.1384	22.2	8.266	23.8182	2.332	0.3911
																								2	CB	Fence	0-5	1.1231	22.2	7.136	36.0279	3.258	0.5333
																								2	CB	Fence	5-10	1.1579	22.1	6.798	35.9256	2.887	0.5277
																								2	CB	Fence	10-20	1.1467	22.1	6.798	29.1568	2.552	0.4703
																								3	CB	Fence	0-5	1.1033	22.2	6.976	36.5632	3.328	0.4991
																								3	CB	Fence	5-10	1.1579	21.9	6.622	35.6675	2.577	0.533
																								3	CB	Fence	10-20	1.0629	21.7	7.016	37.5289	2.009	0.4463
																								4	CB	Fence	0-5		22.5	6.85	44.049	3.709	0.5
																								4	CB	Fence	5-10		22.6	6.808	26.5171	2.371	0.4118
																								4	CB	Fence	10-20		22.4	7.822	14.7704	1.319	0.28
																								5	CB	Fence	0-5		21.9	6.852	43.9777	3.547	0.5138
																								5	CB	Fence	5-10		22.3	7.034	29.2732	2.572	0.4173
																								5	CB	Fence	10-20		22.3	7.844	17.1489	1.55	0.3038
																								1	XL	Graze	0-5	1.0985	19.2	7.196	22.1678	2.171	0.348
																								1	XL	Graze	5-10	1.1192	19	7.85	16.3288	2.11	0.3497
																								1	XL	Graze	10-20	1.2101	18.7	7.356	13.134	1.391	0.2605
																								2	XL	Graze	0-5	1.2076	19.1	7.878	18.2743	2.212	0.385
																								2	XL	Graze	5-10	1.3182	19.1	7.708	17.936	1.934	0.3234
																								2	XL	Graze	10-20	1.3087	19.2	7.706	13.8523	1.439	0.288
																								3	XL	Graze	0-5	1.2975	19.4	7.432	25.1112	2.639	0.3604
																								3	XL	Graze	5-10	1.3164	19.1	7.908	21.0616	2.214	0.3325
																								3	XL	Graze	10-20	1.3472	19.5	7.53	14.411	1.601	0.253
																								4	XL	Graze	0-5		20.6	7.318	22.6278	2.368	0.3079
																								4	XL	Graze	5-10		20.7	7.526	18.9334	2.06	0.337
																								4	XL	Graze	10-20		20.5	8.09	11.7886	1.356	0.2634
																								5	XL	Graze	0-5		20.5	8.2	19.4561	2.092	0.2415
																								5	XL	Graze	5-10		20.6	8.108	10.9513	1.984	0.2574
																								5	XL	Graze	10-20		20.7	8.256	14.0898	1.521	0.2941
																								1	EW	Graze	0-5	1.1608	19.4	6.982	29.2552	2.658	0.3014
																								1	EW	Graze	5-10	1.2174	19	8.3	21.5422	1.948	0.2157
																								1	EW	Graze	10-20	1.3681	19.2	7.146	16.6761	1.531	0.2253
																								2	EW	Graze	0-5	1.1882	22.5	6.96	25.2076	2.683	0.2126
																								2	EW	Graze	5-10	1.2156	22.4	7.012	20.2093	1.784	0.219
																								2	EW	Graze	10-20	1.4189	22.4	8.002	15.3499	1.29	0.2038
																								3	EW	Graze	0-5	1.1347	23	7.33	25.0562	2.517	0.3063
																								3	EW	Graze	5-10	1.2064	23.4	6.972	19.8091	1.791	0.2545
																								3	EW	Graze	10-20	1.28	23.3	7.074	14.5914	1.291	0.2267
																								4	EW	Graze	0-5		22.2	6.956	27.6681	2.572	0.3049
																								4	EW	Graze	5-10		22	6.99	24.2981	1.93	0.2359
																								4	EW	Graze	10-20		21.8	6.994	16.7105	1.397	0.2374
																								5	EW	Graze	0-5		22.6	6.668	28.4699	2.59	0.3096
																								5	EW	Graze	5-10		22.6	6.488	22.7991	2.158	0.2917
																								5	EW	Graze	10-20		22.5	6.68	18.2339	1.492	0.2356
																								1	CB	Graze	0-5	1.1797	21.3	6.704	34.3097	3.162	0.4161
																								1	CB	Graze	5-10	1.1641	21.6	6.698	28.5139	2.569	0.3957
																								1	CB	Graze	10-20	1.4233	21.7	7.256	21.1418	1.971	0.3319
																								2	CB	Graze	0-5	1.1372	21.4	7.322	34.7173	3.361	0.5111
																								2	CB	Graze	5-10	1.2503	21.3	6.864	24.7379	2.261	0.4005
																								2	CB	Graze	10-20	1.3181	21.3	6.954	18.7584	1.765	0.3979
																								3	CB	Graze	0-5	1.1856	20.5	6.73	34.3246	2.896	0.4534
																								3	CB	Graze	5-10	1.3022	20.7	6.526	27.7299	2.421	0.4162
																								3	CB	Graze	10-20	1.3015	20.5	6.46	24.3895	2.045	0.4153
																								4	CB	Graze	0-5		20.4	6.432	33.5984	2.954	0.4509
																								4	CB	Graze	5-10		19.5	6.48	26.8479	2.444	0.3707
																								4	CB	Graze	10-20		19.9	6.412	19.7872	1.829	0.3579
																								5	CB	Graze	0-5		19	6.71	36.0367	3.101	0.4539
																								5	CB	Graze	5-10		19.3	6.454	27.2415	2.476	0.3997
																								5	CB	Graze	10-20		18.9	6.752	19.615	1.832	0.3974
